# Supplementary material for: SFTPA1 is a potential prognostic biomarker correlated with immune cell infiltration and response to immunotherapy in lung adenocarcinoma
Source: Cancer Immunol Immunother. 2021 Jun 28;71(2):399–415. doi: 10.1007/s00262-021-02995-4 (PMC8783894; doi:10.1007/s00262-021-02995-4)
Supplement: Supplementary file 3 — Supplementary file3 (TSV 16 KB) [file 262_2021_2995_MOESM3_ESM.tsv]

NAME	GS<br> follow link to MSigDB	GS DETAILS	SIZE	ES	NES	NOM p-val	FDR q-val	FWER p-val	RANK AT MAX	LEADING EDGE
KEGG_NATURAL_KILLER_CELL_MEDIATED_CYTOTOXICITY	KEGG_NATURAL_KILLER_CELL_MEDIATED_CYTOTOXICITY	Details ...	131	-0.70031893	-2.6781504	0.0	0.0	0.0	1310	tags=34%, list=7%, signal=36%
KEGG_CELL_ADHESION_MOLECULES_CAMS	KEGG_CELL_ADHESION_MOLECULES_CAMS	Details ...	128	-0.6723141	-2.6709416	0.0	0.0	0.0	636	tags=28%, list=3%, signal=29%
KEGG_T_CELL_RECEPTOR_SIGNALING_PATHWAY	KEGG_T_CELL_RECEPTOR_SIGNALING_PATHWAY	Details ...	107	-0.707676	-2.6318898	0.0	0.0	0.0	2059	tags=45%, list=10%, signal=50%
KEGG_CYTOKINE_CYTOKINE_RECEPTOR_INTERACTION	KEGG_CYTOKINE_CYTOKINE_RECEPTOR_INTERACTION	Details ...	261	-0.61396515	-2.629096	0.0	0.0	0.0	2409	tags=38%, list=12%, signal=43%
KEGG_B_CELL_RECEPTOR_SIGNALING_PATHWAY	KEGG_B_CELL_RECEPTOR_SIGNALING_PATHWAY	Details ...	75	-0.7332489	-2.6157758	0.0	0.0	0.0	2059	tags=47%, list=10%, signal=52%
KEGG_LEISHMANIA_INFECTION	KEGG_LEISHMANIA_INFECTION	Details ...	68	-0.7670875	-2.591941	0.0	0.0	0.0	2059	tags=56%, list=10%, signal=62%
KEGG_JAK_STAT_SIGNALING_PATHWAY	KEGG_JAK_STAT_SIGNALING_PATHWAY	Details ...	155	-0.6053437	-2.5680752	0.0	0.0	0.0	1999	tags=32%, list=10%, signal=35%
KEGG_HEMATOPOIETIC_CELL_LINEAGE	KEGG_HEMATOPOIETIC_CELL_LINEAGE	Details ...	85	-0.66916656	-2.5268834	0.0	0.0	0.0	1082	tags=36%, list=5%, signal=38%
KEGG_SYSTEMIC_LUPUS_ERYTHEMATOSUS	KEGG_SYSTEMIC_LUPUS_ERYTHEMATOSUS	Details ...	54	-0.74007994	-2.4913893	0.0	0.0	0.0	1732	tags=50%, list=9%, signal=55%
KEGG_CHEMOKINE_SIGNALING_PATHWAY	KEGG_CHEMOKINE_SIGNALING_PATHWAY	Details ...	184	-0.5675093	-2.4638507	0.0	0.0	0.0	2059	tags=33%, list=10%, signal=37%
KEGG_ANTIGEN_PROCESSING_AND_PRESENTATION	KEGG_ANTIGEN_PROCESSING_AND_PRESENTATION	Details ...	80	-0.6774945	-2.4536548	0.0	0.0	0.0	820	tags=29%, list=4%, signal=30%
KEGG_AUTOIMMUNE_THYROID_DISEASE	KEGG_AUTOIMMUNE_THYROID_DISEASE	Details ...	50	-0.74458975	-2.4327846	0.0	0.0	0.0	1315	tags=42%, list=7%, signal=45%
KEGG_INTESTINAL_IMMUNE_NETWORK_FOR_IGA_PRODUCTION	KEGG_INTESTINAL_IMMUNE_NETWORK_FOR_IGA_PRODUCTION	Details ...	46	-0.75328714	-2.4218898	0.0	0.0	0.0	1575	tags=52%, list=8%, signal=57%
KEGG_TYPE_I_DIABETES_MELLITUS	KEGG_TYPE_I_DIABETES_MELLITUS	Details ...	41	-0.78001297	-2.4153564	0.0	0.0	0.0	1315	tags=51%, list=7%, signal=55%
KEGG_VIRAL_MYOCARDITIS	KEGG_VIRAL_MYOCARDITIS	Details ...	68	-0.6833622	-2.4101217	0.0	0.0	0.0	1712	tags=37%, list=9%, signal=40%
KEGG_ALLOGRAFT_REJECTION	KEGG_ALLOGRAFT_REJECTION	Details ...	35	-0.84767234	-2.3818855	0.0	0.0	0.0	1315	tags=63%, list=7%, signal=67%
KEGG_LEUKOCYTE_TRANSENDOTHELIAL_MIGRATION	KEGG_LEUKOCYTE_TRANSENDOTHELIAL_MIGRATION	Details ...	115	-0.5775559	-2.3808596	0.0	0.0	0.0	3268	tags=42%, list=17%, signal=50%
KEGG_GRAFT_VERSUS_HOST_DISEASE	KEGG_GRAFT_VERSUS_HOST_DISEASE	Details ...	37	-0.82990927	-2.3776329	0.0	0.0	0.0	1315	tags=59%, list=7%, signal=64%
KEGG_FC_GAMMA_R_MEDIATED_PHAGOCYTOSIS	KEGG_FC_GAMMA_R_MEDIATED_PHAGOCYTOSIS	Details ...	92	-0.5974659	-2.3293364	0.0	0.0	0.0	2093	tags=29%, list=11%, signal=33%
KEGG_PRIMARY_IMMUNODEFICIENCY	KEGG_PRIMARY_IMMUNODEFICIENCY	Details ...	35	-0.83766353	-2.315014	0.0	0.0	0.0	960	tags=60%, list=5%, signal=63%
KEGG_TOLL_LIKE_RECEPTOR_SIGNALING_PATHWAY	KEGG_TOLL_LIKE_RECEPTOR_SIGNALING_PATHWAY		101	-0.5587088	-2.2823393	0.0	0.0	0.0	2059	tags=34%, list=10%, signal=37%
KEGG_FC_EPSILON_RI_SIGNALING_PATHWAY	KEGG_FC_EPSILON_RI_SIGNALING_PATHWAY		79	-0.57131296	-2.24298	0.0	0.0	0.0	2773	tags=35%, list=14%, signal=41%
KEGG_NOD_LIKE_RECEPTOR_SIGNALING_PATHWAY	KEGG_NOD_LIKE_RECEPTOR_SIGNALING_PATHWAY		61	-0.59656787	-2.1743221	0.0	1.7213619E-4	0.004	2771	tags=49%, list=14%, signal=57%
KEGG_ASTHMA	KEGG_ASTHMA		28	-0.7606055	-2.167733	0.002	3.1258166E-4	0.005	2466	tags=64%, list=12%, signal=73%
KEGG_APOPTOSIS	KEGG_APOPTOSIS		86	-0.5020775	-2.1127865	0.0	7.698165E-4	0.012	2214	tags=33%, list=11%, signal=37%
KEGG_ACUTE_MYELOID_LEUKEMIA	KEGG_ACUTE_MYELOID_LEUKEMIA		57	-0.55409944	-2.0511773	0.0	0.0014737942	0.023	1568	tags=25%, list=8%, signal=27%
KEGG_MAPK_SIGNALING_PATHWAY	KEGG_MAPK_SIGNALING_PATHWAY		266	-0.42529318	-2.0466452	0.0	0.0014569797	0.024	2280	tags=23%, list=12%, signal=26%
KEGG_REGULATION_OF_ACTIN_CYTOSKELETON	KEGG_REGULATION_OF_ACTIN_CYTOSKELETON		211	-0.45870012	-2.0196521	0.0	0.0020319384	0.033	3622	tags=38%, list=18%, signal=46%
KEGG_VEGF_SIGNALING_PATHWAY	KEGG_VEGF_SIGNALING_PATHWAY		76	-0.4682557	-1.9959801	0.0	0.0022678804	0.04	3071	tags=32%, list=16%, signal=37%
KEGG_NEUROTROPHIN_SIGNALING_PATHWAY	KEGG_NEUROTROPHIN_SIGNALING_PATHWAY		124	-0.44625396	-1.9608706	0.0	0.0036754732	0.066	3585	tags=39%, list=18%, signal=47%
KEGG_NON_SMALL_CELL_LUNG_CANCER	KEGG_NON_SMALL_CELL_LUNG_CANCER		54	-0.5127868	-1.9603688	0.002008032	0.0035569095	0.066	364	tags=15%, list=2%, signal=15%
KEGG_FOCAL_ADHESION	KEGG_FOCAL_ADHESION		197	-0.47190195	-1.9536856	0.0	0.0037482865	0.069	3622	tags=39%, list=18%, signal=47%
KEGG_ALDOSTERONE_REGULATED_SODIUM_REABSORPTION	KEGG_ALDOSTERONE_REGULATED_SODIUM_REABSORPTION		42	-0.53490615	-1.9183395	0.0	0.005291141	0.095	656	tags=14%, list=3%, signal=15%
KEGG_AXON_GUIDANCE	KEGG_AXON_GUIDANCE		128	-0.42272297	-1.8683312	0.0	0.008731506	0.164	3235	tags=32%, list=16%, signal=38%
KEGG_GLIOMA	KEGG_GLIOMA		65	-0.48289603	-1.8604208	0.0019723866	0.0089627765	0.174	3584	tags=38%, list=18%, signal=47%
KEGG_PATHWAYS_IN_CANCER	KEGG_PATHWAYS_IN_CANCER		322	-0.3834549	-1.8259308	0.0	0.012750044	0.24	3620	tags=33%, list=18%, signal=40%
KEGG_PANCREATIC_CANCER	KEGG_PANCREATIC_CANCER		69	-0.4603258	-1.8196673	0.00203666	0.013088147	0.252	1374	tags=19%, list=7%, signal=20%
KEGG_ECM_RECEPTOR_INTERACTION	KEGG_ECM_RECEPTOR_INTERACTION		84	-0.5040887	-1.8190628	0.006048387	0.012858483	0.254	4273	tags=52%, list=22%, signal=67%
KEGG_RENAL_CELL_CARCINOMA	KEGG_RENAL_CELL_CARCINOMA		66	-0.46861112	-1.8120123	0.0	0.013055951	0.26	3584	tags=39%, list=18%, signal=48%
KEGG_CHRONIC_MYELOID_LEUKEMIA	KEGG_CHRONIC_MYELOID_LEUKEMIA		73	-0.4480548	-1.7396761	0.002004008	0.023336802	0.401	3584	tags=37%, list=18%, signal=45%
KEGG_LONG_TERM_POTENTIATION	KEGG_LONG_TERM_POTENTIATION		70	-0.43436766	-1.7051522	0.004219409	0.030136434	0.482	3742	tags=34%, list=19%, signal=42%
KEGG_AMYOTROPHIC_LATERAL_SCLEROSIS_ALS	KEGG_AMYOTROPHIC_LATERAL_SCLEROSIS_ALS		53	-0.4297732	-1.6966298	0.013487476	0.03151871	0.502	2097	tags=19%, list=11%, signal=21%
KEGG_VASCULAR_SMOOTH_MUSCLE_CONTRACTION	KEGG_VASCULAR_SMOOTH_MUSCLE_CONTRACTION		113	-0.40333056	-1.6945611	0.008064516	0.03133689	0.506	2839	tags=30%, list=14%, signal=35%
KEGG_SMALL_CELL_LUNG_CANCER	KEGG_SMALL_CELL_LUNG_CANCER		84	-0.40396407	-1.6861218	0.007751938	0.03281314	0.527	3620	tags=36%, list=18%, signal=44%
KEGG_LYSOSOME	KEGG_LYSOSOME		121	-0.4181499	-1.6860996	0.022132797	0.032105967	0.528	2943	tags=35%, list=15%, signal=41%
KEGG_DORSO_VENTRAL_AXIS_FORMATION	KEGG_DORSO_VENTRAL_AXIS_FORMATION		24	-0.5228176	-1.6858007	0.017964073	0.03150161	0.53	2563	tags=33%, list=13%, signal=38%
KEGG_TGF_BETA_SIGNALING_PATHWAY	KEGG_TGF_BETA_SIGNALING_PATHWAY		85	-0.41635263	-1.6642836	0.008	0.03654202	0.586	2944	tags=35%, list=15%, signal=41%
KEGG_ENDOCYTOSIS	KEGG_ENDOCYTOSIS		179	-0.3475814	-1.6605154	0.0062370063	0.03668181	0.598	2354	tags=21%, list=12%, signal=24%
KEGG_TYPE_II_DIABETES_MELLITUS	KEGG_TYPE_II_DIABETES_MELLITUS		47	-0.4377063	-1.6237708	0.011320755	0.04721684	0.684	1133	tags=15%, list=6%, signal=16%
KEGG_COMPLEMENT_AND_COAGULATION_CASCADES	KEGG_COMPLEMENT_AND_COAGULATION_CASCADES		69	-0.42810917	-1.6166759	0.03245436	0.04847038	0.701	2798	tags=32%, list=14%, signal=37%
KEGG_ERBB_SIGNALING_PATHWAY	KEGG_ERBB_SIGNALING_PATHWAY		86	-0.38797644	-1.583857	0.011764706	0.059430115	0.767	2773	tags=24%, list=14%, signal=28%
KEGG_DILATED_CARDIOMYOPATHY	KEGG_DILATED_CARDIOMYOPATHY		90	-0.37529296	-1.5472525	0.015873017	0.073295765	0.826	3676	tags=38%, list=19%, signal=46%
KEGG_COLORECTAL_CANCER	KEGG_COLORECTAL_CANCER		62	-0.40818712	-1.5417131	0.039215688	0.07438432	0.836	2097	tags=21%, list=11%, signal=23%
KEGG_HYPERTROPHIC_CARDIOMYOPATHY_HCM	KEGG_HYPERTROPHIC_CARDIOMYOPATHY_HCM		83	-0.37409443	-1.5352021	0.019880716	0.07614143	0.846	3676	tags=39%, list=19%, signal=47%
KEGG_PHOSPHATIDYLINOSITOL_SIGNALING_SYSTEM	KEGG_PHOSPHATIDYLINOSITOL_SIGNALING_SYSTEM		76	-0.3895547	-1.5298519	0.04743083	0.07727871	0.855	2534	tags=24%, list=13%, signal=27%
KEGG_CALCIUM_SIGNALING_PATHWAY	KEGG_CALCIUM_SIGNALING_PATHWAY		177	-0.3234988	-1.520872	0.012048192	0.08042318	0.868	3015	tags=24%, list=15%, signal=28%
KEGG_GNRH_SIGNALING_PATHWAY	KEGG_GNRH_SIGNALING_PATHWAY		101	-0.35799667	-1.5177413	0.022088353	0.080844045	0.871	3071	tags=29%, list=16%, signal=34%
KEGG_PRION_DISEASES	KEGG_PRION_DISEASES		35	-0.4209557	-1.5066078	0.037549406	0.08514648	0.883	1545	tags=23%, list=8%, signal=25%
KEGG_PROSTATE_CANCER	KEGG_PROSTATE_CANCER		89	-0.3811254	-1.4993223	0.037181996	0.08707783	0.893	3597	tags=34%, list=18%, signal=41%
KEGG_PATHOGENIC_ESCHERICHIA_COLI_INFECTION	KEGG_PATHOGENIC_ESCHERICHIA_COLI_INFECTION		55	-0.3856093	-1.4908545	0.05533597	0.090432666	0.902	3273	tags=33%, list=17%, signal=39%
KEGG_ADIPOCYTOKINE_SIGNALING_PATHWAY	KEGG_ADIPOCYTOKINE_SIGNALING_PATHWAY		67	-0.36487085	-1.47834	0.028985508	0.094986126	0.915	1374	tags=15%, list=7%, signal=16%
KEGG_MTOR_SIGNALING_PATHWAY	KEGG_MTOR_SIGNALING_PATHWAY		50	-0.37455744	-1.451462	0.044660196	0.10861459	0.937	452	tags=10%, list=2%, signal=10%
KEGG_RIG_I_LIKE_RECEPTOR_SIGNALING_PATHWAY	KEGG_RIG_I_LIKE_RECEPTOR_SIGNALING_PATHWAY		69	-0.35257864	-1.4240566	0.058139537	0.123510435	0.954	2771	tags=29%, list=14%, signal=34%
KEGG_NEUROACTIVE_LIGAND_RECEPTOR_INTERACTION	KEGG_NEUROACTIVE_LIGAND_RECEPTOR_INTERACTION		271	-0.29628342	-1.4209595	0.018255578	0.12355088	0.957	2181	tags=14%, list=11%, signal=15%
KEGG_MELANOMA	KEGG_MELANOMA		71	-0.35006937	-1.3584651	0.08350305	0.16694698	0.985	3584	tags=32%, list=18%, signal=39%
KEGG_GLYCOSAMINOGLYCAN_BIOSYNTHESIS_CHONDROITIN_SULFATE	KEGG_GLYCOSAMINOGLYCAN_BIOSYNTHESIS_CHONDROITIN_SULFATE		22	-0.42405748	-1.3413515	0.12847966	0.17907824	0.989	4225	tags=41%, list=21%, signal=52%
KEGG_CYTOSOLIC_DNA_SENSING_PATHWAY	KEGG_CYTOSOLIC_DNA_SENSING_PATHWAY		53	-0.35536787	-1.319107	0.079303674	0.19623332	0.993	2771	tags=34%, list=14%, signal=39%
KEGG_OTHER_GLYCAN_DEGRADATION	KEGG_OTHER_GLYCAN_DEGRADATION		16	-0.43693915	-1.2975725	0.15853658	0.21421356	0.995	2303	tags=25%, list=12%, signal=28%
KEGG_ADHERENS_JUNCTION	KEGG_ADHERENS_JUNCTION		68	-0.34539163	-1.2909633	0.17408124	0.21781573	0.996	3388	tags=28%, list=17%, signal=34%
KEGG_GLYCOSPHINGOLIPID_BIOSYNTHESIS_GANGLIO_SERIES	KEGG_GLYCOSPHINGOLIPID_BIOSYNTHESIS_GANGLIO_SERIES		15	-0.4498409	-1.2866929	0.15662651	0.21904139	0.997	3212	tags=40%, list=16%, signal=48%
KEGG_ENDOMETRIAL_CANCER	KEGG_ENDOMETRIAL_CANCER		52	-0.3408415	-1.2750953	0.14851485	0.22747965	0.998	364	tags=8%, list=2%, signal=8%
KEGG_INSULIN_SIGNALING_PATHWAY	KEGG_INSULIN_SIGNALING_PATHWAY		137	-0.28068566	-1.2651592	0.11445783	0.2334373	0.998	2013	tags=14%, list=10%, signal=15%
KEGG_WNT_SIGNALING_PATHWAY	KEGG_WNT_SIGNALING_PATHWAY		150	-0.26964456	-1.245317	0.10721248	0.25014552	0.999	3508	tags=27%, list=18%, signal=33%
KEGG_ETHER_LIPID_METABOLISM	KEGG_ETHER_LIPID_METABOLISM		30	-0.32102984	-1.1467091	0.24550898	0.36607715	1.0	3071	tags=30%, list=16%, signal=35%
KEGG_NOTCH_SIGNALING_PATHWAY	KEGG_NOTCH_SIGNALING_PATHWAY		47	-0.29870743	-1.1438422	0.25933203	0.36483687	1.0	2713	tags=30%, list=14%, signal=34%
KEGG_ABC_TRANSPORTERS	KEGG_ABC_TRANSPORTERS		44	-0.30541188	-1.1395248	0.26862746	0.36633256	1.0	3203	tags=25%, list=16%, signal=30%
KEGG_VIBRIO_CHOLERAE_INFECTION	KEGG_VIBRIO_CHOLERAE_INFECTION		52	-0.27769983	-1.1085196	0.29817444	0.40343046	1.0	3118	tags=25%, list=16%, signal=30%
KEGG_GLYCOSAMINOGLYCAN_BIOSYNTHESIS_HEPARAN_SULFATE	KEGG_GLYCOSAMINOGLYCAN_BIOSYNTHESIS_HEPARAN_SULFATE		26	-0.34391055	-1.1021066	0.3197026	0.40753952	1.0	1739	tags=19%, list=9%, signal=21%
KEGG_EPITHELIAL_CELL_SIGNALING_IN_HELICOBACTER_PYLORI_INFECTION	KEGG_EPITHELIAL_CELL_SIGNALING_IN_HELICOBACTER_PYLORI_INFECTION		68	-0.26102868	-1.0915276	0.31226054	0.4175008	1.0	3048	tags=26%, list=15%, signal=31%
KEGG_SPHINGOLIPID_METABOLISM	KEGG_SPHINGOLIPID_METABOLISM		36	-0.29872966	-1.0892307	0.33200794	0.4154284	1.0	3591	tags=36%, list=18%, signal=44%
KEGG_TIGHT_JUNCTION	KEGG_TIGHT_JUNCTION		129	-0.25221607	-1.0632515	0.37298387	0.4487532	1.0	3986	tags=31%, list=20%, signal=39%
KEGG_LONG_TERM_DEPRESSION	KEGG_LONG_TERM_DEPRESSION		68	-0.23924868	-0.9871544	0.44806516	0.56768626	1.0	2807	tags=16%, list=14%, signal=19%
KEGG_PROTEASOME	KEGG_PROTEASOME		43	-0.33042932	-0.97851026	0.4828283	0.5757916	1.0	885	tags=12%, list=4%, signal=12%
KEGG_ARACHIDONIC_ACID_METABOLISM	KEGG_ARACHIDONIC_ACID_METABOLISM		58	-0.25380024	-0.9715699	0.436214	0.5806198	1.0	2422	tags=17%, list=12%, signal=20%
KEGG_VASOPRESSIN_REGULATED_WATER_REABSORPTION	KEGG_VASOPRESSIN_REGULATED_WATER_REABSORPTION		44	-0.25417212	-0.96637857	0.50509167	0.5826492	1.0	3373	tags=27%, list=17%, signal=33%
KEGG_GLYCOSAMINOGLYCAN_DEGRADATION	KEGG_GLYCOSAMINOGLYCAN_DEGRADATION		21	-0.31251085	-0.9594417	0.50403225	0.58841854	1.0	3476	tags=29%, list=18%, signal=35%
KEGG_GAP_JUNCTION	KEGG_GAP_JUNCTION		87	-0.2251505	-0.94505024	0.513834	0.60636944	1.0	2839	tags=20%, list=14%, signal=23%
KEGG_CYSTEINE_AND_METHIONINE_METABOLISM	KEGG_CYSTEINE_AND_METHIONINE_METABOLISM		34	-0.2664445	-0.93683684	0.5627451	0.6138761	1.0	1333	tags=12%, list=7%, signal=13%
KEGG_MELANOGENESIS	KEGG_MELANOGENESIS		101	-0.2145198	-0.93606824	0.58350515	0.6083012	1.0	3597	tags=28%, list=18%, signal=34%
KEGG_TRYPTOPHAN_METABOLISM	KEGG_TRYPTOPHAN_METABOLISM		39	-0.25409946	-0.91650414	0.5915493	0.63481313	1.0	3123	tags=31%, list=16%, signal=36%
KEGG_ARRHYTHMOGENIC_RIGHT_VENTRICULAR_CARDIOMYOPATHY_ARVC	KEGG_ARRHYTHMOGENIC_RIGHT_VENTRICULAR_CARDIOMYOPATHY_ARVC		74	-0.22110817	-0.89176613	0.6266925	0.67202777	1.0	4267	tags=34%, list=22%, signal=43%
KEGG_OOCYTE_MEIOSIS	KEGG_OOCYTE_MEIOSIS		111	-0.21951054	-0.88855195	0.63617885	0.6707214	1.0	3746	tags=26%, list=19%, signal=32%
KEGG_PROGESTERONE_MEDIATED_OOCYTE_MATURATION	KEGG_PROGESTERONE_MEDIATED_OOCYTE_MATURATION		85	-0.22518519	-0.8800306	0.62857145	0.67888683	1.0	1312	tags=8%, list=7%, signal=9%
KEGG_GLYCOSAMINOGLYCAN_BIOSYNTHESIS_KERATAN_SULFATE	KEGG_GLYCOSAMINOGLYCAN_BIOSYNTHESIS_KERATAN_SULFATE		15	-0.30255732	-0.84819514	0.6340956	0.72870433	1.0	2732	tags=27%, list=14%, signal=31%
KEGG_RENIN_ANGIOTENSIN_SYSTEM	KEGG_RENIN_ANGIOTENSIN_SYSTEM		17	-0.28590393	-0.84704995	0.6796875	0.72306615	1.0	4049	tags=47%, list=20%, signal=59%
KEGG_INOSITOL_PHOSPHATE_METABOLISM	KEGG_INOSITOL_PHOSPHATE_METABOLISM		54	-0.1987886	-0.7644849	0.8243513	0.8500277	1.0	3508	tags=24%, list=18%, signal=29%
KEGG_BLADDER_CANCER	KEGG_BLADDER_CANCER		41	-0.18767282	-0.712151	0.886	0.91510487	1.0	3561	tags=24%, list=18%, signal=30%
KEGG_P53_SIGNALING_PATHWAY	KEGG_P53_SIGNALING_PATHWAY		66	-0.17707257	-0.70399463	0.8891089	0.91620404	1.0	2684	tags=18%, list=14%, signal=21%
KEGG_PANTOTHENATE_AND_COA_BIOSYNTHESIS	KEGG_PANTOTHENATE_AND_COA_BIOSYNTHESIS		16	-0.22529636	-0.6750645	0.9071146	0.9386795	1.0	1823	tags=19%, list=9%, signal=21%
KEGG_HEDGEHOG_SIGNALING_PATHWAY	KEGG_HEDGEHOG_SIGNALING_PATHWAY		56	-0.16904247	-0.66367483	0.9610656	0.94041675	1.0	4079	tags=29%, list=21%, signal=36%
KEGG_PRIMARY_BILE_ACID_BIOSYNTHESIS	KEGG_PRIMARY_BILE_ACID_BIOSYNTHESIS		16	-0.23377825	-0.6529177	0.9131313	0.9403234	1.0	3308	tags=31%, list=17%, signal=38%
KEGG_O_GLYCAN_BIOSYNTHESIS	KEGG_O_GLYCAN_BIOSYNTHESIS		29	-0.17693076	-0.60739666	0.9580713	0.9637295	1.0	2993	tags=24%, list=15%, signal=28%
KEGG_THYROID_CANCER	KEGG_THYROID_CANCER		29	-0.12697682	-0.42199606	1.0	0.9979142	1.0	3597	tags=21%, list=18%, signal=25%
