# Supplementary material for: SFTPA1 is a potential prognostic biomarker correlated with immune cell infiltration and response to immunotherapy in lung adenocarcinoma
Source: Cancer Immunol Immunother. 2021 Jun 28;71(2):399–415. doi: 10.1007/s00262-021-02995-4 (PMC8783894; doi:10.1007/s00262-021-02995-4)
Supplement: Supplementary file 4 — Supplementary file4 (TSV 11 KB) [file 262_2021_2995_MOESM4_ESM.tsv]

NAME	GS<br> follow link to MSigDB	GS DETAILS	SIZE	ES	NES	NOM p-val	FDR q-val	FWER p-val	RANK AT MAX	LEADING EDGE
KEGG_RIBOFLAVIN_METABOLISM	KEGG_RIBOFLAVIN_METABOLISM	Details ...	15	0.7075146	2.0753105	0.0	0.015835991	0.017	3466	tags=53%, list=18%, signal=65%
KEGG_OXIDATIVE_PHOSPHORYLATION	KEGG_OXIDATIVE_PHOSPHORYLATION	Details ...	114	0.53875726	2.003728	0.0	0.02085056	0.04	3965	tags=51%, list=20%, signal=63%
KEGG_HUNTINGTONS_DISEASE	KEGG_HUNTINGTONS_DISEASE	Details ...	166	0.43840638	1.9345193	0.0	0.033641983	0.091	4025	tags=37%, list=20%, signal=47%
KEGG_AMINOACYL_TRNA_BIOSYNTHESIS	KEGG_AMINOACYL_TRNA_BIOSYNTHESIS	Details ...	22	0.6431198	1.8721455	0.0021141649	0.04716879	0.15	3560	tags=64%, list=18%, signal=78%
KEGG_BASE_EXCISION_REPAIR	KEGG_BASE_EXCISION_REPAIR	Details ...	33	0.5546134	1.854278	0.0059288535	0.045728214	0.173	5080	tags=58%, list=26%, signal=77%
KEGG_PARKINSONS_DISEASE	KEGG_PARKINSONS_DISEASE	Details ...	112	0.48545966	1.8510438	0.0061099795	0.040517382	0.182	4491	tags=48%, list=23%, signal=62%
KEGG_RNA_POLYMERASE	KEGG_RNA_POLYMERASE	Details ...	29	0.53029096	1.6689544	0.023605151	0.17023803	0.58	3324	tags=45%, list=17%, signal=54%
KEGG_ONE_CARBON_POOL_BY_FOLATE	KEGG_ONE_CARBON_POOL_BY_FOLATE	Details ...	17	0.5661274	1.6631416	0.017582418	0.15596884	0.6	4476	tags=53%, list=23%, signal=68%
KEGG_PROXIMAL_TUBULE_BICARBONATE_RECLAMATION	KEGG_PROXIMAL_TUBULE_BICARBONATE_RECLAMATION	Details ...	23	0.5174039	1.6504692	0.01178782	0.15211731	0.629	715	tags=17%, list=4%, signal=18%
KEGG_NUCLEOTIDE_EXCISION_REPAIR	KEGG_NUCLEOTIDE_EXCISION_REPAIR	Details ...	44	0.47617146	1.6260402	0.031446543	0.16399676	0.679	5130	tags=43%, list=26%, signal=58%
KEGG_BIOSYNTHESIS_OF_UNSATURATED_FATTY_ACIDS	KEGG_BIOSYNTHESIS_OF_UNSATURATED_FATTY_ACIDS	Details ...	20	0.500757	1.6066115	0.030927835	0.17136277	0.726	5328	tags=55%, list=27%, signal=75%
KEGG_PYRIMIDINE_METABOLISM	KEGG_PYRIMIDINE_METABOLISM	Details ...	98	0.39173406	1.5820522	0.019027485	0.18472005	0.766	3551	tags=33%, list=18%, signal=40%
KEGG_PURINE_METABOLISM	KEGG_PURINE_METABOLISM	Details ...	154	0.34556678	1.5682306	0.0064794817	0.18829776	0.802	6079	tags=43%, list=31%, signal=61%
KEGG_TERPENOID_BACKBONE_BIOSYNTHESIS	KEGG_TERPENOID_BACKBONE_BIOSYNTHESIS	Details ...	15	0.57380825	1.5552254	0.045360826	0.19173919	0.825	2735	tags=40%, list=14%, signal=46%
KEGG_GLYCOSYLPHOSPHATIDYLINOSITOL_GPI_ANCHOR_BIOSYNTHESIS	KEGG_GLYCOSYLPHOSPHATIDYLINOSITOL_GPI_ANCHOR_BIOSYNTHESIS	Details ...	25	0.48753536	1.5424033	0.045454547	0.19401932	0.844	5992	tags=60%, list=30%, signal=86%
KEGG_FRUCTOSE_AND_MANNOSE_METABOLISM	KEGG_FRUCTOSE_AND_MANNOSE_METABOLISM	Details ...	33	0.4361201	1.5295339	0.036659878	0.19836439	0.871	4699	tags=39%, list=24%, signal=52%
KEGG_ALZHEIMERS_DISEASE	KEGG_ALZHEIMERS_DISEASE	Details ...	151	0.34204218	1.5161244	0.023904383	0.20245394	0.89	4439	tags=38%, list=22%, signal=48%
KEGG_NITROGEN_METABOLISM	KEGG_NITROGEN_METABOLISM	Details ...	23	0.47118157	1.5039504	0.036885247	0.20487845	0.9	7083	tags=57%, list=36%, signal=88%
KEGG_BASAL_TRANSCRIPTION_FACTORS	KEGG_BASAL_TRANSCRIPTION_FACTORS	Details ...	35	0.43414044	1.4863571	0.04831933	0.21556115	0.916	4687	tags=43%, list=24%, signal=56%
KEGG_FATTY_ACID_METABOLISM	KEGG_FATTY_ACID_METABOLISM	Details ...	42	0.43366858	1.4580114	0.091451295	0.23877367	0.935	6147	tags=48%, list=31%, signal=69%
KEGG_PYRUVATE_METABOLISM	KEGG_PYRUVATE_METABOLISM		40	0.41068286	1.4420869	0.075203255	0.24747333	0.95	4629	tags=40%, list=23%, signal=52%
KEGG_RIBOSOME	KEGG_RIBOSOME		87	0.5248767	1.440569	0.16981132	0.23768531	0.95	6622	tags=75%, list=34%, signal=112%
KEGG_RNA_DEGRADATION	KEGG_RNA_DEGRADATION		54	0.40271088	1.435901	0.07392197	0.23325911	0.95	4477	tags=43%, list=23%, signal=55%
KEGG_PORPHYRIN_AND_CHLOROPHYLL_METABOLISM	KEGG_PORPHYRIN_AND_CHLOROPHYLL_METABOLISM		40	0.42047206	1.432329	0.088974856	0.22772819	0.951	2560	tags=23%, list=13%, signal=26%
KEGG_CARDIAC_MUSCLE_CONTRACTION	KEGG_CARDIAC_MUSCLE_CONTRACTION		77	0.3507654	1.4199332	0.04191617	0.2321202	0.954	4261	tags=29%, list=22%, signal=36%
KEGG_SELENOAMINO_ACID_METABOLISM	KEGG_SELENOAMINO_ACID_METABOLISM		24	0.43210524	1.4068961	0.08669355	0.23985337	0.964	4961	tags=46%, list=25%, signal=61%
KEGG_PENTOSE_AND_GLUCURONATE_INTERCONVERSIONS	KEGG_PENTOSE_AND_GLUCURONATE_INTERCONVERSIONS		28	0.45231804	1.3912348	0.10546875	0.25137872	0.971	3302	tags=25%, list=17%, signal=30%
KEGG_CITRATE_CYCLE_TCA_CYCLE	KEGG_CITRATE_CYCLE_TCA_CYCLE		30	0.4619446	1.3873063	0.13530655	0.24777551	0.972	9378	tags=77%, list=47%, signal=146%
KEGG_GLYOXYLATE_AND_DICARBOXYLATE_METABOLISM	KEGG_GLYOXYLATE_AND_DICARBOXYLATE_METABOLISM		16	0.4549762	1.352756	0.12394958	0.2835218	0.983	2181	tags=25%, list=11%, signal=28%
KEGG_N_GLYCAN_BIOSYNTHESIS	KEGG_N_GLYCAN_BIOSYNTHESIS		46	0.36217597	1.351171	0.12277228	0.2757318	0.984	2819	tags=30%, list=14%, signal=35%
KEGG_HOMOLOGOUS_RECOMBINATION	KEGG_HOMOLOGOUS_RECOMBINATION		26	0.4842726	1.3129417	0.2168421	0.31860405	0.993	7033	tags=69%, list=36%, signal=107%
KEGG_ASCORBATE_AND_ALDARATE_METABOLISM	KEGG_ASCORBATE_AND_ALDARATE_METABOLISM		25	0.43056506	1.278828	0.17777778	0.3638293	1.0	2247	tags=20%, list=11%, signal=23%
KEGG_BUTANOATE_METABOLISM	KEGG_BUTANOATE_METABOLISM		34	0.39587462	1.2751112	0.19348268	0.35886833	1.0	9451	tags=76%, list=48%, signal=146%
KEGG_HISTIDINE_METABOLISM	KEGG_HISTIDINE_METABOLISM		28	0.380063	1.2717968	0.18473895	0.35423058	1.0	5286	tags=54%, list=27%, signal=73%
KEGG_PEROXISOME	KEGG_PEROXISOME		78	0.32956076	1.2621894	0.17131475	0.3590008	1.0	3889	tags=33%, list=20%, signal=41%
KEGG_AMINO_SUGAR_AND_NUCLEOTIDE_SUGAR_METABOLISM	KEGG_AMINO_SUGAR_AND_NUCLEOTIDE_SUGAR_METABOLISM		43	0.35264316	1.2614837	0.15789473	0.34972408	1.0	4603	tags=42%, list=23%, signal=54%
KEGG_PROPANOATE_METABOLISM	KEGG_PROPANOATE_METABOLISM		31	0.4077902	1.2553297	0.21862349	0.34945303	1.0	3270	tags=35%, list=17%, signal=42%
KEGG_VALINE_LEUCINE_AND_ISOLEUCINE_DEGRADATION	KEGG_VALINE_LEUCINE_AND_ISOLEUCINE_DEGRADATION		43	0.37180173	1.2311804	0.24273859	0.37605286	1.0	7917	tags=60%, list=40%, signal=101%
KEGG_MISMATCH_REPAIR	KEGG_MISMATCH_REPAIR		23	0.41327024	1.1904993	0.31663325	0.43321225	1.0	5604	tags=43%, list=28%, signal=61%
KEGG_PROTEIN_EXPORT	KEGG_PROTEIN_EXPORT		22	0.4052653	1.1645511	0.27539062	0.46516576	1.0	2301	tags=27%, list=12%, signal=31%
KEGG_GLYCINE_SERINE_AND_THREONINE_METABOLISM	KEGG_GLYCINE_SERINE_AND_THREONINE_METABOLISM		31	0.34187248	1.151714	0.2616633	0.47623393	1.0	7786	tags=52%, list=39%, signal=85%
KEGG_NICOTINATE_AND_NICOTINAMIDE_METABOLISM	KEGG_NICOTINATE_AND_NICOTINAMIDE_METABOLISM		24	0.3367234	1.1501948	0.25604838	0.4674018	1.0	9646	tags=63%, list=49%, signal=122%
KEGG_LYSINE_DEGRADATION	KEGG_LYSINE_DEGRADATION		39	0.3126705	1.1381774	0.2636917	0.47729763	1.0	3607	tags=23%, list=18%, signal=28%
KEGG_BETA_ALANINE_METABOLISM	KEGG_BETA_ALANINE_METABOLISM		22	0.35239556	1.1308246	0.2915811	0.47844318	1.0	2019	tags=23%, list=10%, signal=25%
KEGG_METABOLISM_OF_XENOBIOTICS_BY_CYTOCHROME_P450	KEGG_METABOLISM_OF_XENOBIOTICS_BY_CYTOCHROME_P450		68	0.3109011	1.1295441	0.29681274	0.46994337	1.0	1613	tags=15%, list=8%, signal=16%
KEGG_MATURITY_ONSET_DIABETES_OF_THE_YOUNG	KEGG_MATURITY_ONSET_DIABETES_OF_THE_YOUNG		25	0.3628223	1.0988718	0.3006135	0.5120204	1.0	6935	tags=44%, list=35%, signal=68%
KEGG_DNA_REPLICATION	KEGG_DNA_REPLICATION		36	0.3877588	1.0962014	0.38945234	0.5057932	1.0	5805	tags=39%, list=29%, signal=55%
KEGG_PENTOSE_PHOSPHATE_PATHWAY	KEGG_PENTOSE_PHOSPHATE_PATHWAY		27	0.3139358	1.069967	0.34710744	0.54224855	1.0	6029	tags=48%, list=31%, signal=69%
KEGG_STEROID_BIOSYNTHESIS	KEGG_STEROID_BIOSYNTHESIS		17	0.3615746	1.0032209	0.43625498	0.6598625	1.0	6439	tags=59%, list=33%, signal=87%
KEGG_ALANINE_ASPARTATE_AND_GLUTAMATE_METABOLISM	KEGG_ALANINE_ASPARTATE_AND_GLUTAMATE_METABOLISM		30	0.27014956	0.958046	0.5362035	0.741103	1.0	3989	tags=33%, list=20%, signal=42%
KEGG_ARGININE_AND_PROLINE_METABOLISM	KEGG_ARGININE_AND_PROLINE_METABOLISM		53	0.24771444	0.9579425	0.5212121	0.7268048	1.0	6707	tags=43%, list=34%, signal=66%
KEGG_TYROSINE_METABOLISM	KEGG_TYROSINE_METABOLISM		40	0.26605356	0.9528517	0.51012146	0.7233956	1.0	6707	tags=45%, list=34%, signal=68%
KEGG_GLYCOSPHINGOLIPID_BIOSYNTHESIS_LACTO_AND_NEOLACTO_SERIES	KEGG_GLYCOSPHINGOLIPID_BIOSYNTHESIS_LACTO_AND_NEOLACTO_SERIES		26	0.29654545	0.950815	0.51703405	0.7137957	1.0	7012	tags=54%, list=36%, signal=83%
KEGG_STEROID_HORMONE_BIOSYNTHESIS	KEGG_STEROID_HORMONE_BIOSYNTHESIS		55	0.267744	0.91931117	0.59638554	0.7656544	1.0	1468	tags=13%, list=7%, signal=14%
KEGG_ALPHA_LINOLENIC_ACID_METABOLISM	KEGG_ALPHA_LINOLENIC_ACID_METABOLISM		19	0.29825833	0.913665	0.5518591	0.76384157	1.0	1280	tags=21%, list=6%, signal=22%
KEGG_GALACTOSE_METABOLISM	KEGG_GALACTOSE_METABOLISM		26	0.25520793	0.8996462	0.6141079	0.77886677	1.0	3866	tags=19%, list=20%, signal=24%
KEGG_GLYCEROPHOSPHOLIPID_METABOLISM	KEGG_GLYCEROPHOSPHOLIPID_METABOLISM		72	0.20456906	0.882821	0.6608187	0.79942197	1.0	6905	tags=36%, list=35%, signal=55%
KEGG_PPAR_SIGNALING_PATHWAY	KEGG_PPAR_SIGNALING_PATHWAY		69	0.21563296	0.84806186	0.69649804	0.85744566	1.0	8869	tags=46%, list=45%, signal=84%
KEGG_GLUTATHIONE_METABOLISM	KEGG_GLUTATHIONE_METABOLISM		48	0.22970565	0.8448214	0.6720648	0.8496809	1.0	7061	tags=44%, list=36%, signal=68%
KEGG_GLYCEROLIPID_METABOLISM	KEGG_GLYCEROLIPID_METABOLISM		42	0.21626177	0.8248468	0.76984125	0.87471306	1.0	8920	tags=50%, list=45%, signal=91%
KEGG_GLYCOLYSIS_GLUCONEOGENESIS	KEGG_GLYCOLYSIS_GLUCONEOGENESIS		62	0.20491914	0.8136334	0.7409639	0.8828511	1.0	6228	tags=31%, list=32%, signal=45%
KEGG_UBIQUITIN_MEDIATED_PROTEOLYSIS	KEGG_UBIQUITIN_MEDIATED_PROTEOLYSIS		129	0.18990448	0.80718166	0.75840336	0.8814604	1.0	6820	tags=39%, list=35%, signal=59%
KEGG_SPLICEOSOME	KEGG_SPLICEOSOME		124	0.21307392	0.80598927	0.69341564	0.8696304	1.0	7151	tags=38%, list=36%, signal=59%
KEGG_SNARE_INTERACTIONS_IN_VESICULAR_TRANSPORT	KEGG_SNARE_INTERACTIONS_IN_VESICULAR_TRANSPORT		38	0.21356516	0.80046386	0.7360595	0.8663304	1.0	4786	tags=26%, list=24%, signal=35%
KEGG_CELL_CYCLE	KEGG_CELL_CYCLE		124	0.20365928	0.7867253	0.6955645	0.87680745	1.0	6253	tags=35%, list=32%, signal=52%
KEGG_DRUG_METABOLISM_CYTOCHROME_P450	KEGG_DRUG_METABOLISM_CYTOCHROME_P450		70	0.20720172	0.7519888	0.8252427	0.9203843	1.0	7120	tags=30%, list=36%, signal=47%
KEGG_BASAL_CELL_CARCINOMA	KEGG_BASAL_CELL_CARCINOMA		55	0.19824904	0.746237	0.82051283	0.91533905	1.0	2683	tags=15%, list=14%, signal=17%
KEGG_LINOLEIC_ACID_METABOLISM	KEGG_LINOLEIC_ACID_METABOLISM		29	0.2262095	0.7405722	0.8075397	0.91038024	1.0	1468	tags=14%, list=7%, signal=15%
KEGG_STARCH_AND_SUCROSE_METABOLISM	KEGG_STARCH_AND_SUCROSE_METABOLISM		51	0.19588278	0.71688604	0.90909094	0.9300653	1.0	10193	tags=45%, list=52%, signal=93%
KEGG_DRUG_METABOLISM_OTHER_ENZYMES	KEGG_DRUG_METABOLISM_OTHER_ENZYMES		51	0.18644306	0.6977564	0.9429735	0.94020545	1.0	2456	tags=12%, list=12%, signal=13%
KEGG_RETINOL_METABOLISM	KEGG_RETINOL_METABOLISM		64	0.19492172	0.69669944	0.88247013	0.92816854	1.0	7755	tags=30%, list=39%, signal=49%
KEGG_PHENYLALANINE_METABOLISM	KEGG_PHENYLALANINE_METABOLISM		17	0.21396427	0.62907445	0.9268775	0.9800319	1.0	7352	tags=53%, list=37%, signal=84%
KEGG_REGULATION_OF_AUTOPHAGY	KEGG_REGULATION_OF_AUTOPHAGY		33	0.15864219	0.55388016	0.994012	1.0	1.0	2715	tags=12%, list=14%, signal=14%
KEGG_OLFACTORY_TRANSDUCTION	KEGG_OLFACTORY_TRANSDUCTION		382	0.120885424	0.52258873	1.0	0.99962664	1.0	8506	tags=36%, list=43%, signal=62%
KEGG_TASTE_TRANSDUCTION	KEGG_TASTE_TRANSDUCTION		51	0.1379777	0.43567163	0.997992	0.99725765	1.0	10517	tags=55%, list=53%, signal=117%
